# Supplementary material for: Genomic analysis of Campylobacter fetus subspecies: identification of candidate virulence determinants and diagnostic assay targets
Source: BMC Microbiol. 2009 May 8;9:86. doi: 10.1186/1471-2180-9-86 (PMC2685401; doi:10.1186/1471-2180-9-86)
Supplement: Additional File 1 — List of C. fetus subsp. venerealis specific ORF and ORF protein analyses record. The data provided represent the Blast analysis of C. fetus subsp. venerealis specific ORF against protein dataset. Table lists contig ORF, ORF contig position, protein accession, protein description, expected value of orf alignment to the protein sequence and percentage identities in the alignment. [file 1471-2180-9-86-S1.xls]

## Sheet: S1-CFVORF
ORF	GenBank accession	ContigPosition	hit	description	evalue	pid
campy.fasta.screen.Contig1016.orf00005	ACLG01001016	(2328..2609)	ZP_01998475	radical SAM family protein [Beggiatoa sp. PS] gb|EDN71526.1| radical SAM family protein [Beggiatoa sp. PS]	3e-26	54.3478
campy.fasta.screen.Contig1018.orf00002	ACLG01001018	rev(282..446)	YP_001405856	hypothetical protein CHAB381_0250 [Campylobacter hominis ATCC BAA-381] gb|ABS51661.1| hypothetical protein CHAB381_0250 [Campylobacter hominis ATCC BAA-381]	3e-08	52.1739
campy.fasta.screen.Contig1018.orf00003	ACLG01001018	(554..754)	NoHit	NoHit	NoHit	NoHit
campy.fasta.screen.Contig1018.orf00004	ACLG01001018	(1050..1754)	YP_001405854	hypothetical protein CHAB381_0248 [Campylobacter hominis ATCC BAA-381] gb|ABS51459.1| conserved hypothetical protein [Campylobacter hominis ATCC BAA-381]	1e-17	42.8571
campy.fasta.screen.Contig1021.orf00001	ACLG01001021	(6..647)	ZP_02440650	hypothetical protein CLOSS21_03156 [Clostridium sp. SS2/1] gb|EDS20700.1| hypothetical protein CLOSS21_03156 [Clostridium sp. SS2/1]	9e-34	43.5294
campy.fasta.screen.Contig1021.orf00002	ACLG01001021	(619..933)	XP_001614429	QF122 antigen, putative [Plasmodium vivax SaI-1] gb|EDL44702.1| QF122 antigen, putative [Plasmodium vivax]	0.16	32.5581
campy.fasta.screen.Contig1021.orf00003	ACLG01001021	(936..2081)	YP_393452	HipA-like-like [Sulfurimonas denitrificans DSM 1251] gb|ABB44217.1| HipA-like protein-like protein [Sulfurimonas denitrificans DSM 1251]	1e-26	27.8788
campy.fasta.screen.Contig1021.orf00004	ACLG01001021	rev(2203..2694)	YP_001405759	Cpp17 [Campylobacter hominis ATCC BAA-381] gb|ABS52419.1| Cpp17 [Campylobacter hominis ATCC BAA-381]	1e-14	41.573
campy.fasta.screen.Contig1022.orf00008	ACLG01001022	(3625..3753)	NoHit	NoHit	NoHit	NoHit
campy.fasta.screen.Contig1022.orf00009	ACLG01001022	rev(3778..3915)	NoHit	NoHit	NoHit	NoHit
campy.fasta.screen.Contig1023.orf00001	ACLG01001023	(38..853)	YP_001405783	P-type conjugative transfer protein VirB9 [Campylobacter hominis ATCC BAA-381] gb|ABS51941.1| P-type conjugative transfer protein VirB9 [Campylobacter hominis ATCC BAA-381]	2e-79	54.7445
campy.fasta.screen.Contig1023.orf00002	ACLG01001023	(840..2075)	YP_001405782	cmgb10 [Campylobacter hominis ATCC BAA-381] gb|ABS51228.1| cmgb10 [Campylobacter hominis ATCC BAA-381]	4e-64	38.3886
campy.fasta.screen.Contig1023.orf00003	ACLG01001023	(2072..3070)	ACA64441	VirB11 [Campylobacter fetus subsp. venerealis]	1e-107	58.642
campy.fasta.screen.Contig1023.orf00004	ACLG01001023	(3074..3334)	EAZ62821	predicted protein [Pichia stipitis CBS 6054]	0.36	40.3846
campy.fasta.screen.Contig1023.orf00005	ACLG01001023	(3373..3513)	ACA64444	VirB7/cagT-like protein [Campylobacter fetus subsp. venerealis]	3e-08	56.5217
campy.fasta.screen.Contig1024.orf00001	ACLG01001024	rev(265..801)	NP_860281	hypothetical protein HH0750 [Helicobacter hepaticus ATCC 51449] gb|AAP77347.1| hypothetical protein HH_0750 [Helicobacter hepaticus ATCC 51449]	2e-23	37.4269
campy.fasta.screen.Contig1024.orf00002	ACLG01001024	rev(845..1975)	YP_001405857	hypothetical protein CHAB381_0251 [Campylobacter hominis ATCC BAA-381] gb|ABS51011.1| hypothetical protein CHAB381_0251 [Campylobacter hominis ATCC BAA-381]	1e-07	29.8137
campy.fasta.screen.Contig1024.orf00003	ACLG01001024	rev(1977..2141)	YP_001405856	hypothetical protein CHAB381_0250 [Campylobacter hominis ATCC BAA-381] gb|ABS51661.1| hypothetical protein CHAB381_0250 [Campylobacter hominis ATCC BAA-381]	3e-09	60.8696
campy.fasta.screen.Contig1024.orf00005	ACLG01001024	rev(2375..2830)	YP_001273095	collagenase, peptidase family U32 [Methanobrevibacter smithii ATCC 35061] gb|ABQ86727.1| collagenase, peptidase family U32 [Methanobrevibacter smithii ATCC 35061]	0.8	26.0274
campy.fasta.screen.Contig1030.orf00001	ACLG01001030	rev(1..483)	YP_001405857	hypothetical protein CHAB381_0251 [Campylobacter hominis ATCC BAA-381] gb|ABS51011.1| hypothetical protein CHAB381_0251 [Campylobacter hominis ATCC BAA-381]	7e-16	39.604
campy.fasta.screen.Contig1030.orf00002	ACLG01001030	rev(595..753)	NoHit	NoHit	NoHit	NoHit
campy.fasta.screen.Contig1030.orf00003	ACLG01001030	(1249..2022)	YP_001405854	hypothetical protein CHAB381_0248 [Campylobacter hominis ATCC BAA-381] gb|ABS51459.1| conserved hypothetical protein [Campylobacter hominis ATCC BAA-381]	5e-36	39.6825
campy.fasta.screen.Contig1032.orf00001	ACLG01001032	(73..351)	YP_001467023	type II secretion system protein E [Campylobacter concisus 13826] gb|EAT97402.1| probable pyridine nucleotide-disulfide oxidoreductase YkgC [Campylobacter concisus 13826]	1e-11	54.5455
campy.fasta.screen.Contig1034.orf00007	ACLG01001034	(2365..2745)	AAO64237	putative putative periplasmic protein Cf0036 [Campylobacter fetus]	3e-60	93.6508
campy.fasta.screen.Contig1042.orf00001	ACLG01001042	(419..1666)	YP_063409	cpp14 [Campylobacter coli] gb|AAR29498.1| cpp14 [Campylobacter coli]	0	97.6982
campy.fasta.screen.Contig1042.orf00002	ACLG01001042	(1653..2465)	YP_247529	hypothetical protein pTet_01 [Campylobacter jejuni subsp. jejuni 81-176] gb|AAX31282.1| pTet01 [Campylobacter jejuni]	1e-150	100
campy.fasta.screen.Contig1042.orf00003	ACLG01001042	rev(2487..3191)	YP_247530	hypothetical protein pTet_02 [Campylobacter jejuni subsp. jejuni 81-176] ref|YP_001004015.1| cpp16 [Campylobacter jejuni subsp. jejuni 81-176] gb|AAX31283.1| pTet02 [Campylobacter jejuni] gb|EAQ71831.1| cpp16 [Campylobacter jejuni subsp. jejuni 81-176]	1e-125	94.8718
campy.fasta.screen.Contig1042.orf00004	ACLG01001042	rev(3218..4213)	ZP_01072320	Cpp17 [Campylobacter jejuni subsp. jejuni HB93-13] gb|EAQ59637.1| Cpp17 [Campylobacter jejuni subsp. jejuni HB93-13]	1e-175	95.679
campy.fasta.screen.Contig1059.orf00004	ACLG01001059	(2068..2316)	ACA64428	bacteriophage P4-like integrase [Campylobacter fetus subsp. venerealis]	1e-35	94.8718
campy.fasta.screen.Contig1069.orf00001	ACLG01001069	(62..286)	XP_692921	PREDICTED: similar to E3 SUMO-protein ligase PIAS1 (Protein inhibitor of activated STAT protein 1) (Gu-binding protein) (GBP) (RNA helicase II-binding protein) (DEAD/H box-binding protein 1) [Danio rerio]	3.1	40
campy.fasta.screen.Contig1069.orf00003	ACLG01001069	rev(283..426)	NoHit	NoHit	NoHit	NoHit
campy.fasta.screen.Contig1069.orf00009	ACLG01001069	rev(2112..3176)	AAO64222	putative ABC transport system permease protein Cf0016 [Campylobacter fetus]	1e-179	93.1034
campy.fasta.screen.Contig1071.orf00001	ACLG01001071	(54..341)	ACA64449	transposase OrfB [Campylobacter fetus subsp. venerealis]	3e-50	100
campy.fasta.screen.Contig1071.orf00004	ACLG01001071	(2868..2984)	XP_001682800	hypothetical protein, conserved [Leishmania major] emb|CAJ03671.1| hypothetical protein, conserved [Leishmania major]	6.8	48.3871
campy.fasta.screen.Contig1076.orf00001	ACLG01001076	(80..280)	XP_001449172	hypothetical protein GSPATT00016588001 [Paramecium tetraurelia strain d4-2] emb|CAK81775.1| unnamed protein product [Paramecium tetraurelia]	5.2	36.7347
campy.fasta.screen.Contig1078.orf00004	ACLG01001078	rev(1900..2013)	ZP_01809557	hypothetical protein Cj8486_0486c [Campylobacter jejuni subsp. jejuni CG8486] gb|EDK21960.1| hypothetical protein Cj8486_0486c [Campylobacter jejuni subsp. jejuni CG8486]	0.0001	82.7586
campy.fasta.screen.Contig1080.orf00006	ACLG01001080	(3462..3809)	ACA64448	transposase orfA [Campylobacter fetus subsp. venerealis]	6e-22	55.3398
campy.fasta.screen.Contig1080.orf00007	ACLG01001080	(3830..3946)	NoHit	NoHit	NoHit	NoHit
campy.fasta.screen.Contig1080.orf00008	ACLG01001080	rev(3943..4158)	NoHit	NoHit	NoHit	NoHit
campy.fasta.screen.Contig1082.orf00005	ACLG01001082	(1969..2079)	NoHit	NoHit	NoHit	NoHit
campy.fasta.screen.Contig1082.orf00009	ACLG01001082	(3256..3840)	YP_001176949	phage tail tape measure protein, lambda family [Enterobacter sp. 638] gb|ABP60898.1| phage tail tape measure protein, lambda family [Enterobacter sp. 638]	6e-19	34.3949
campy.fasta.screen.Contig1082.orf00010	ACLG01001082	rev(4126..4251)	NoHit	NoHit	NoHit	NoHit
campy.fasta.screen.Contig1082.orf00011	ACLG01001082	(4239..4403)	NoHit	NoHit	NoHit	NoHit
campy.fasta.screen.Contig1088.orf00001	ACLG01001088	rev(363..638)	AAZ43839	putative DHH subfamily 1 protein [Mycoplasma synoviae 53]	2.3	32.0988
campy.fasta.screen.Contig1088.orf00011	ACLG01001088	rev(6102..6227)	NoHit	NoHit	NoHit	NoHit
campy.fasta.screen.Contig1090.orf00005	ACLG01001090	(1883..2095)	ZP_00368837	formate dehydrogenase, alpha subunit [Campylobacter lari RM2100] gb|EAL55282.1| formate dehydrogenase, alpha subunit [Campylobacter lari RM2100]	2e-28	82.8571
campy.fasta.screen.Contig1090.orf00008	ACLG01001090	rev(4145..4354)	XP_001142464	PREDICTED: hypothetical protein [Pan troglodytes]	3.9	32.6531
campy.fasta.screen.Contig1091.orf00006	ACLG01001091	(2675..3013)	ZP_00367143	chemotaxis regulatory protein Cj1118c [Campylobacter coli RM2228] gb|EAL57047.1| chemotaxis regulatory protein Cj1118c [Campylobacter coli RM2228]	3e-51	89.2857
campy.fasta.screen.Contig1091.orf00008	ACLG01001091	rev(3776..3994)	XP_001382383	maltose permease [Pichia stipitis CBS 6054] gb|ABN64354.1| maltose permease [Pichia stipitis CBS 6054]	6.7	34.7826
campy.fasta.screen.Contig1096.orf00004	ACLG01001096	(2653..2970)	YP_001482271	putative periplasmic protein [Campylobacter jejuni subsp. jejuni 81116] gb|ABV52294.1| putative periplasmic protein [Campylobacter jejuni subsp. jejuni 81116]	2e-28	57.8431
campy.fasta.screen.Contig1096.orf00005	ACLG01001096	(3127..3315)	YP_178832	hypothetical protein CJE0828 [Campylobacter jejuni RM1221] gb|AAW34613.1| conserved hypothetical protein [Campylobacter jejuni RM1221]	2e-16	66.6667
campy.fasta.screen.Contig1096.orf00008	ACLG01001096	(4234..4401)	NoHit	NoHit	NoHit	NoHit
campy.fasta.screen.Contig1101.orf00001	ACLG01001101	rev(414..530)	CAO60849	unnamed protein product [Vitis vinifera]	0.62	68
campy.fasta.screen.Contig1103.orf00008	ACLG01001103	(4508..5122)	ZP_00369303	oligopeptide ABC transporter, ATP-binding protein, putative [Campylobacter lari RM2100] gb|EAL54469.1| oligopeptide ABC transporter, ATP-binding protein, putative [Campylobacter lari RM2100]	2e-21	32.3009
campy.fasta.screen.Contig1106.orf00007	ACLG01001106	rev(3575..3823)	YP_581088	protein of unknown function DUF112, transmembrane [Psychrobacter cryohalolentis K5] gb|ABE75604.1| protein of unknown function DUF112, transmembrane [Psychrobacter cryohalolentis K5]	1e-14	50.6494
campy.fasta.screen.Contig1106.orf00008	ACLG01001106	rev(3920..4150)	XP_543108	PREDICTED: similar to Hypothetical zinc finger protein KIAA1196 [Canis familiaris]	4	25.3731
campy.fasta.screen.Contig1106.orf00011	ACLG01001106	(4897..5040)	NoHit	NoHit	NoHit	NoHit
campy.fasta.screen.Contig1113.orf00012	ACLG01001113	rev(4905..5045)	NoHit	NoHit	NoHit	NoHit
campy.fasta.screen.Contig1114.orf00003	ACLG01001114	(1200..1751)	NP_906508	hypothetical protein WS0253 [Wolinella succinogenes DSM 1740] emb|CAE09408.1| hypothetical protein [Wolinella succinogenes]	3e-15	33.3333
campy.fasta.screen.Contig1114.orf00007	ACLG01001114	rev(3332..4411)	NP_906505	PROBABLE GALACTOSYLTRANSFERASE [Wolinella succinogenes DSM 1740] emb|CAE09405.1| PROBABLE GALACTOSYLTRANSFERASE [Wolinella succinogenes]	7e-75	43.6261
campy.fasta.screen.Contig1114.orf00008	ACLG01001114	rev(4468..5457)	YP_001467318	glycosyl transferase, group 1 family protein [Campylobacter concisus 13826] gb|EAT99244.1| probable galactosyltransferase [Campylobacter concisus 13826]	1e-116	66.6667
campy.fasta.screen.Contig1115.orf00005	ACLG01001115	(2654..2815)	ZP_01994533	hypothetical protein DORLON_00518 [Dorea longicatena DSM 13814] gb|EDM63841.1| hypothetical protein DORLON_00518 [Dorea longicatena DSM 13814]	5.2	36.3636
campy.fasta.screen.Contig1117.orf00001	ACLG01001117	(79..366)	YP_001355954	hypothetical protein NIS_0483 [Nitratiruptor sp. SB155-2] dbj|BAF69597.1| hypothetical protein [Nitratiruptor sp. SB155-2]	4e-18	52.6316
campy.fasta.screen.Contig1117.orf00006	ACLG01001117	rev(2049..2399)	CAI79141	C. elegans protein C30G7.3, confirmed by transcript evidence [Caenorhabditis elegans]	0.28	31
campy.fasta.screen.Contig1117.orf00007	ACLG01001117	rev(2479..2919)	YP_001922252	mannose-6-phosphate isomerase, class I [Clostridium botulinum E3 str. Alaska E43] gb|ACD52524.1| mannose-6-phosphate isomerase, class I [Clostridium botulinum E3 str. Alaska E43]	0.35	25
campy.fasta.screen.Contig1120.orf00003	ACLG01001120	rev(235..1650)	ACA64432	fused VirB3/VirB4 [Campylobacter fetus subsp. venerealis]	0	99.1507
campy.fasta.screen.Contig1120.orf00004	ACLG01001120	rev(1827..2381)	ACA64432	fused VirB3/VirB4 [Campylobacter fetus subsp. venerealis]	2e-85	91.0615
campy.fasta.screen.Contig1120.orf00006	ACLG01001120	(2819..2938)	ZP_00369282	hypothetical protein CLA1237 [Campylobacter lari RM2100] gb|EAL55031.1| hypothetical protein CLA1237 [Campylobacter lari RM2100]	0.62	52
campy.fasta.screen.Contig1120.orf00007	ACLG01001120	rev(3042..3212)	ACA64431	hypothetical protein [Campylobacter fetus subsp. venerealis]	7e-13	69.6429
campy.fasta.screen.Contig1120.orf00009	ACLG01001120	rev(3900..4784)	ACA64428	bacteriophage P4-like integrase [Campylobacter fetus subsp. venerealis]	1e-168	99.6599
campy.fasta.screen.Contig1124.orf00007	ACLG01001124	(3903..4037)	NoHit	NoHit	NoHit	NoHit
campy.fasta.screen.Contig1126.orf00002	ACLG01001126	rev(1361..1561)	NoHit	NoHit	NoHit	NoHit
campy.fasta.screen.Contig1126.orf00007	ACLG01001126	rev(3339..3443)	NoHit	NoHit	NoHit	NoHit
campy.fasta.screen.Contig1126.orf00008	ACLG01001126	rev(3501..3650)	NoHit	NoHit	NoHit	NoHit
campy.fasta.screen.Contig1126.orf00009	ACLG01001126	(3682..3831)	NoHit	NoHit	NoHit	NoHit
campy.fasta.screen.Contig1139.orf00004	ACLG01001139	(634..3483)	YP_161134	phage-related minor tail protein [Azoarcus sp. EbN1] emb|CAI10233.1| Phage-related minor tail protein [Azoarcus sp. EbN1]	5e-38	33.887
campy.fasta.screen.Contig1139.orf00005	ACLG01001139	(3593..3961)	YP_179447	hypothetical protein CJE1461 [Campylobacter jejuni RM1221] gb|AAW35903.1| hypothetical protein CJE1461 [Campylobacter jejuni RM1221]	0.003	35.3846
campy.fasta.screen.Contig1140.orf00001	ACLG01001140	(78..248)	NoHit	NoHit	NoHit	NoHit
campy.fasta.screen.Contig1140.orf00002	ACLG01001140	(425..688)	NoHit	NoHit	NoHit	NoHit
campy.fasta.screen.Contig1140.orf00003	ACLG01001140	(685..870)	YP_001405866	transcriptional repressor NrdR [Campylobacter hominis ATCC BAA-381] gb|ABS52054.1| transcriptional repressor NrdR [Campylobacter hominis ATCC BAA-381]	3e-10	51.6667
campy.fasta.screen.Contig1140.orf00006	ACLG01001140	(2402..2557)	ZP_00372127	hypothetical protein CUP1443 [Campylobacter upsaliensis RM3195] gb|EAL52271.1| hypothetical protein CUP1443 [Campylobacter upsaliensis RM3195]	0.0005	57.5
campy.fasta.screen.Contig1140.orf00007	ACLG01001140	(2554..2664)	NoHit	NoHit	NoHit	NoHit
campy.fasta.screen.Contig1141.orf00003	ACLG01001141	(2804..2914)	NoHit	NoHit	NoHit	NoHit
campy.fasta.screen.Contig1141.orf00006	ACLG01001141	(4416..4553)	YP_001467503	inosine-5'-monophosphate dehydrogenase [Campylobacter concisus 13826] gb|EAT98403.1| inosine-5'-monophosphate dehydrogenase [Campylobacter concisus 13826]	3e-12	84.0909
campy.fasta.screen.Contig1142.orf00014	ACLG01001142	rev(7026..7139)	NoHit	NoHit	NoHit	NoHit
campy.fasta.screen.Contig1143.orf00001	ACLG01001143	rev(20..175)	NoHit	NoHit	NoHit	NoHit
campy.fasta.screen.Contig1149.orf00001	ACLG01001149	rev(85..315)	YP_434682	Transcriptional regulator [Hahella chejuensis KCTC 2396] gb|ABC30257.1| Transcriptional regulator [Hahella chejuensis KCTC 2396]	8.9	44.1176
campy.fasta.screen.Contig1149.orf00002	ACLG01001149	rev(512..616)	NoHit	NoHit	NoHit	NoHit
campy.fasta.screen.Contig1156.orf00006	ACLG01001156	rev(2905..3192)	ACA64449	transposase OrfB [Campylobacter fetus subsp. venerealis]	3e-50	100
campy.fasta.screen.Contig1157.orf00007	ACLG01001157	(3035..3166)	NoHit	NoHit	NoHit	NoHit
campy.fasta.screen.Contig1159.orf00004	ACLG01001159	(3109..5220)	YP_001489487	ferrous iron transport protein B [Arcobacter butzleri RM4018] gb|ABV66818.1| ferrous iron transport protein B [Arcobacter butzleri RM4018]	0	54.6898
campy.fasta.screen.Contig1165.orf00001	ACLG01001165	(194..742)	ACA64438	hypothetical protein [Campylobacter fetus subsp. venerealis]	2e-86	99.3789
campy.fasta.screen.Contig1165.orf00002	ACLG01001165	(743..1684)	ACA64439	VirB9 [Campylobacter fetus subsp. venerealis]	1e-155	95.8042
campy.fasta.screen.Contig1165.orf00003	ACLG01001165	(1677..2843)	ACA64440	VirB10 [Campylobacter fetus subsp. venerealis]	0	89.1753
campy.fasta.screen.Contig1165.orf00004	ACLG01001165	(2840..3490)	ACA64441	VirB11 [Campylobacter fetus subsp. venerealis]	1e-111	93.8967
campy.fasta.screen.Contig1165.orf00007	ACLG01001165	(3679..3837)	ACA64441	VirB11 [Campylobacter fetus subsp. venerealis]	3e-21	96.1538
campy.fasta.screen.Contig1165.orf00008	ACLG01001165	(3837..5348)	ACA64442	VirD4 [Campylobacter fetus subsp. venerealis]	0	97.8044
campy.fasta.screen.Contig1165.orf00009	ACLG01001165	(5371..5499)	ACA64442	VirD4 [Campylobacter fetus subsp. venerealis]	0.011	57.4468
campy.fasta.screen.Contig1165.orf00010	ACLG01001165	(5688..6041)	ACA64442	VirD4 [Campylobacter fetus subsp. venerealis]	1e-61	100
campy.fasta.screen.Contig1165.orf00011	ACLG01001165	(6045..6197)	ACA64443	hypothetical protein [Campylobacter fetus subsp. venerealis]	1e-16	95.4545
campy.fasta.screen.Contig1165.orf00012	ACLG01001165	(6241..6753)	ACA64444	VirB7/cagT-like protein [Campylobacter fetus subsp. venerealis]	3e-85	100
campy.fasta.screen.Contig1165.orf00013	ACLG01001165	(6761..7033)	ACA64445	TrbM-like protein [Campylobacter fetus subsp. venerealis]	2e-38	100
campy.fasta.screen.Contig1165.orf00014	ACLG01001165	(7197..7415)	ACA64445	TrbM-like protein [Campylobacter fetus subsp. venerealis]	1e-38	100
campy.fasta.screen.Contig1165.orf00015	ACLG01001165	(7417..8394)	ACA64446	hypothetical protein [Campylobacter fetus subsp. venerealis]	1e-159	100
campy.fasta.screen.Contig1165.orf00016	ACLG01001165	(8426..8917)	ACA64447	hypothetical protein [Campylobacter fetus subsp. venerealis]	1e-46	100
campy.fasta.screen.Contig1169.orf00003	ACLG01001169	rev(1734..2288)	YP_664506	hypothetical protein Hac_0704 [Helicobacter acinonychis str. Sheeba] emb|CAJ99507.1| conserved hypothetical protein [Helicobacter acinonychis str. Sheeba]	2e-58	58.6957
campy.fasta.screen.Contig1169.orf00004	ACLG01001169	rev(2290..2421)	NP_860750	hypothetical protein HH1219 [Helicobacter hepaticus ATCC 51449] gb|AAP77816.1| conserved hypothetical protein [Helicobacter hepaticus ATCC 51449]	1e-10	73.8095
campy.fasta.screen.Contig1170.orf00001	ACLG01001170	(97..555)	YP_001408866	putative methyltransferase [Campylobacter curvus 525.92] gb|EAU01040.1| putative methyltransferase [Campylobacter curvus 525.92]	5e-11	29.2208
campy.fasta.screen.Contig1172.orf00014	ACLG01001172	(8548..8694)	NoHit	NoHit	NoHit	NoHit
campy.fasta.screen.Contig1173.orf00016	ACLG01001173	rev(7902..8315)	ZP_01774245	conserved hypothetical protein [Geobacter bemidjiensis Bem] gb|EDJ80432.1| conserved hypothetical protein [Geobacter bemidjiensis Bem]	1.4	33.5878
campy.fasta.screen.Contig1181.orf00002	ACLG01001181	rev(611..1357)	YP_001405854	hypothetical protein CHAB381_0248 [Campylobacter hominis ATCC BAA-381] gb|ABS51459.1| conserved hypothetical protein [Campylobacter hominis ATCC BAA-381]	1e-39	41.7004
campy.fasta.screen.Contig1181.orf00004	ACLG01001181	rev(1645..1845)	NoHit	NoHit	NoHit	NoHit
campy.fasta.screen.Contig1181.orf00005	ACLG01001181	(1953..2117)	YP_001405856	hypothetical protein CHAB381_0250 [Campylobacter hominis ATCC BAA-381] gb|ABS51661.1| hypothetical protein CHAB381_0250 [Campylobacter hominis ATCC BAA-381]	2e-08	52.1739
campy.fasta.screen.Contig1181.orf00006	ACLG01001181	(2119..4506)	NP_860281	hypothetical protein HH0750 [Helicobacter hepaticus ATCC 51449] gb|AAP77347.1| hypothetical protein HH_0750 [Helicobacter hepaticus ATCC 51449]	1e-87	28.8509
campy.fasta.screen.Contig1181.orf00007	ACLG01001181	(4717..5736)	NP_860283	hypothetical protein HH0752 [Helicobacter hepaticus ATCC 51449] gb|AAP77349.1| conserved hypothetical protein [Helicobacter hepaticus ATCC 51449]	1e-62	44.2308
campy.fasta.screen.Contig1181.orf00008	ACLG01001181	(5989..6318)	YP_001405862	hypothetical protein CHAB381_0256 [Campylobacter hominis ATCC BAA-381] gb|ABS51360.1| hypothetical protein CHAB381_0256 [Campylobacter hominis ATCC BAA-381]	3e-20	49.5327
campy.fasta.screen.Contig1181.orf00010	ACLG01001181	(6396..6809)	YP_011903	hypothetical protein DVU2691 [Desulfovibrio vulgaris subsp. vulgaris str. Hildenborough] gb|AAS97163.1| hypothetical protein DVU_2691 [Desulfovibrio vulgaris subsp. vulgaris str. Hildenborough]	0.004	29.7101
campy.fasta.screen.Contig1181.orf00011	ACLG01001181	(6914..7108)	NoHit	NoHit	NoHit	NoHit
campy.fasta.screen.Contig1181.orf00012	ACLG01001181	(7147..7617)	XP_675332	hypothetical protein PB000913.03.0 [Plasmodium berghei strain ANKA] emb|CAI00405.1| conserved hypothetical protein [Plasmodium berghei]	0.21	38.4615
campy.fasta.screen.Contig1181.orf00013	ACLG01001181	(7619..8056)	YP_001405865	hypothetical protein CHAB381_0259 [Campylobacter hominis ATCC BAA-381] gb|ABS51884.1| conserved hypothetical protein [Campylobacter hominis ATCC BAA-381]	6e-12	48.1481
campy.fasta.screen.Contig1181.orf00014	ACLG01001181	(8089..8238)	YP_001405866	transcriptional repressor NrdR [Campylobacter hominis ATCC BAA-381] gb|ABS52054.1| transcriptional repressor NrdR [Campylobacter hominis ATCC BAA-381]	0.001	47.9167
campy.fasta.screen.Contig1182.orf00007	ACLG01001182	rev(6932..7066)	AAW56164	Cj81-101 [Campylobacter jejuni]	0.014	80.7692
campy.fasta.screen.Contig1182.orf00011	ACLG01001182	(8479..8604)	NoHit	NoHit	NoHit	NoHit
campy.fasta.screen.Contig1182.orf00013	ACLG01001182	(9011..9130)	ZP_01067405	conserved hypothetical protein [Campylobacter jejuni subsp. jejuni CF93-6] ref|ZP_01070403.1| hypothetical protein CJJ26094_0807 [Campylobacter jejuni subsp. jejuni 260.94] ref|ZP_01071660.1| hypothetical protein CJJHB9313_0760 [Campylobacter jejuni subsp. jejuni HB93-13] ref|ZP_01071801.1| hypothetical protein CJJHB9313_0439 [Campylobacter jejuni subsp. jejuni HB93-13] ref|ZP_01072165.1| hypothe…	0.28	94.4444
campy.fasta.screen.Contig1182.orf00015	ACLG01001182	(9603..9785)	CAJ30045	conserved hypothetical protein [Magnetospirillum gryphiswaldense]	1e-15	68.5185
campy.fasta.screen.Contig1182.orf00017	ACLG01001182	(9863..9970)	ABE05728	hypothetical protein UTI89_C0222 [Escherichia coli UTI89] gb|ABE08378.1| hypothetical protein UTI89_C2920 [Escherichia coli UTI89] gb|ABE09159.1| hypothetical protein UTI89_C3719 [Escherichia coli UTI89] gb|ABE09240.1| hypothetical protein UTI89_C3809 [Escherichia coli UTI89] gb|ABE09739.1| hypothetical protein UTI89_C4315 [Escherichia coli UTI89] gb|ABE09854.1| hypothetical protein UTI89_C4441 […	0.033	61.2903
campy.fasta.screen.Contig1182.orf00019	ACLG01001182	(10121..10228)	ZP_02840273	hypothetical protein AchlDRAFT_4885 [Arthrobacter chlorophenolicus A6] gb|EDS59867.1| hypothetical protein AchlDRAFT_4885 [Arthrobacter chlorophenolicus A6]	1.1	70.8333
campy.fasta.screen.Contig1182.orf00020	ACLG01001182	(10230..10421)	ZP_01996960	hypothetical protein DORLON_02988 [Dorea longicatena DSM 13814] gb|EDM61652.1| hypothetical protein DORLON_02988 [Dorea longicatena DSM 13814]	1e-09	67.4419
campy.fasta.screen.Contig1183.orf00005	ACLG01001183	(2893..3348)	ACA64448	transposase orfA [Campylobacter fetus subsp. venerealis]	8e-83	100
campy.fasta.screen.Contig1183.orf00006	ACLG01001183	(3326..4426)	ACA64449	transposase OrfB [Campylobacter fetus subsp. venerealis]	1e-166	85.4286
campy.fasta.screen.Contig1184.orf00004	ACLG01001184	rev(2464..2577)	NoHit	NoHit	NoHit	NoHit
campy.fasta.screen.Contig1184.orf00011	ACLG01001184	rev(6614..6763)	YP_001405866	transcriptional repressor NrdR [Campylobacter hominis ATCC BAA-381] gb|ABS52054.1| transcriptional repressor NrdR [Campylobacter hominis ATCC BAA-381]	0.0005	47.9167
campy.fasta.screen.Contig1184.orf00012	ACLG01001184	rev(6796..7233)	YP_001405865	hypothetical protein CHAB381_0259 [Campylobacter hominis ATCC BAA-381] gb|ABS51884.1| conserved hypothetical protein [Campylobacter hominis ATCC BAA-381]	3e-12	48.1481
campy.fasta.screen.Contig1184.orf00013	ACLG01001184	rev(7235..7705)	XP_675332	hypothetical protein PB000913.03.0 [Plasmodium berghei strain ANKA] emb|CAI00405.1| conserved hypothetical protein [Plasmodium berghei]	0.21	38.4615
campy.fasta.screen.Contig1184.orf00014	ACLG01001184	rev(7744..7938)	NoHit	NoHit	NoHit	NoHit
campy.fasta.screen.Contig1184.orf00016	ACLG01001184	rev(7938..8060)	NoHit	NoHit	NoHit	NoHit
campy.fasta.screen.Contig1184.orf00017	ACLG01001184	rev(8152..8565)	YP_011903	hypothetical protein DVU2691 [Desulfovibrio vulgaris subsp. vulgaris str. Hildenborough] gb|AAS97163.1| hypothetical protein DVU_2691 [Desulfovibrio vulgaris subsp. vulgaris str. Hildenborough]	0.001	29.7101
campy.fasta.screen.Contig1184.orf00018	ACLG01001184	rev(8540..8656)	NoHit	NoHit	NoHit	NoHit
campy.fasta.screen.Contig1184.orf00019	ACLG01001184	rev(8649..8783)	YP_001405862	hypothetical protein CHAB381_0256 [Campylobacter hominis ATCC BAA-381] gb|ABS51360.1| hypothetical protein CHAB381_0256 [Campylobacter hominis ATCC BAA-381]	5.1	56
campy.fasta.screen.Contig1185.orf00001	ACLG01001185	rev(313..696)	ACA64448	transposase orfA [Campylobacter fetus subsp. venerealis]	4e-65	96.8504
campy.fasta.screen.Contig1185.orf00004	ACLG01001185	rev(1726..3168)	YP_618234	mobilization protein [Campylobacter jejuni] gb|ABF69295.1| mobilization protein [Campylobacter jejuni]	1e-112	53.3163
campy.fasta.screen.Contig1185.orf00005	ACLG01001185	rev(3158..3538)	YP_025616	hypothetical protein pAL202_13 [Helicobacter pylori] gb|AAS93847.1| ORF13 [Helicobacter pylori]	3e-18	45.8333
campy.fasta.screen.Contig1185.orf00006	ACLG01001185	rev(3755..3922)	NoHit	NoHit	NoHit	NoHit
campy.fasta.screen.Contig1185.orf00007	ACLG01001185	(4099..5157)	YP_001405619	putative RepE [Campylobacter hominis ATCC BAA-381] gb|ABS50881.1| putative RepE [Campylobacter hominis ATCC BAA-381]	6e-61	40
campy.fasta.screen.Contig1185.orf00008	ACLG01001185	rev(5212..5499)	ACA64449	transposase OrfB [Campylobacter fetus subsp. venerealis]	3e-50	100
campy.fasta.screen.Contig1186.orf00001	ACLG01001186	rev(31..144)	YP_001409071	hypothetical protein CCV52592_0018 [Campylobacter curvus 525.92] gb|EAU00340.1| protein of unknown function [Campylobacter curvus 525.92]	1e-05	65.625
campy.fasta.screen.Contig1186.orf00002	ACLG01001186	rev(164..514)	YP_001467495	hypothetical protein CCC13826_0267 [Campylobacter concisus 13826] gb|EAT98338.1| conserved hypothetical protein [Campylobacter concisus 13826]	1e-05	30.4348
campy.fasta.screen.Contig1186.orf00004	ACLG01001186	rev(594..710)	NoHit	NoHit	NoHit	NoHit
campy.fasta.screen.Contig1186.orf00005	ACLG01001186	rev(742..1107)	XP_614710	PREDICTED: similar to kinesin-like protein 2 [Bos taurus]	0.008	28.5714
campy.fasta.screen.Contig1186.orf00006	ACLG01001186	rev(1104..2174)	YP_861992	two-component system sensor histidine kinase/methyl-esterase/transferase hybrid [Gramella forsetii KT0803] emb|CAL66925.1| two-component system sensor histidine kinase/methyl-esterase/transferase hybrid [Gramella forsetii KT0803]	4e-05	27.1429
campy.fasta.screen.Contig1186.orf00007	ACLG01001186	rev(2176..2529)	ZP_02178832	hypothetical protein HG1285_12882 [Hydrogenivirga sp. 128-5-R1-1] gb|EDP74401.1| hypothetical protein HG1285_12882 [Hydrogenivirga sp. 128-5-R1-1]	2e-12	35.8333
campy.fasta.screen.Contig1186.orf00008	ACLG01001186	rev(2522..3160)	YP_001355952	hypothetical protein NIS_0481 [Nitratiruptor sp. SB155-2] dbj|BAF69595.1| hypothetical protein [Nitratiruptor sp. SB155-2]	1e-16	40.3846
campy.fasta.screen.Contig1186.orf00009	ACLG01001186	rev(3160..4053)	NP_899502	hypothetical protein KVP40.0256 [Vibrio phage KVP40] gb|AAQ64325.1| hypothetical protein KVP40.0256 [Bacteriophage KVP40]	2e-06	28.8043
campy.fasta.screen.Contig1186.orf00010	ACLG01001186	rev(4067..4513)	XP_999966	PREDICTED: similar to novel member of the keratin associated protein 4 (Krtap4) family [Mus musculus]	0.056	28.4314
campy.fasta.screen.Contig1186.orf00011	ACLG01001186	rev(4572..5042)	NP_899500	hypothetical protein KVP40.0254 [Vibrio phage KVP40] gb|AAQ64323.1| hypothetical protein KVP40.0254 [Bacteriophage KVP40]	0.001	29.4964
campy.fasta.screen.Contig1186.orf00012	ACLG01001186	rev(5049..5804)	NP_860292	hypothetical protein HH0761 [Helicobacter hepaticus ATCC 51449] gb|AAP77358.1| hypothetical protein HH_0761 [Helicobacter hepaticus ATCC 51449]	7e-05	52.0833
campy.fasta.screen.Contig1186.orf00013	ACLG01001186	rev(5804..6661)	YP_179446	hypothetical protein CJE1460 [Campylobacter jejuni RM1221] ref|ZP_01099267.1| hypothetical protein CJJ8425_1349 [Campylobacter jejuni subsp. jejuni 84-25] gb|AAW35902.1| hypothetical protein CJE1460 [Campylobacter jejuni RM1221] gb|EAQ94843.1| hypothetical protein CJJ8425_1349 [Campylobacter jejuni subsp. jejuni 84-25]	5e-25	27.7397
campy.fasta.screen.Contig1186.orf00015	ACLG01001186	rev(6661..9693)	ZP_01099357	hypothetical protein CJJ8425_1350 [Campylobacter jejuni subsp. jejuni 84-25] gb|EAQ94933.1| hypothetical protein CJJ8425_1350 [Campylobacter jejuni subsp. jejuni 84-25]	1e-41	24.2021
campy.fasta.screen.Contig1187.orf00001	ACLG01001187	rev(351..1796)	YP_447483	member of asn/thr-rich large protein family [Methanosphaera stadtmanae DSM 3091] gb|ABC56840.1| member of asn/thr-rich large protein family [Methanosphaera stadtmanae DSM 3091]	0.002	25
campy.fasta.screen.Contig1187.orf00003	ACLG01001187	rev(1797..2384)	NP_860292	hypothetical protein HH0761 [Helicobacter hepaticus ATCC 51449] gb|AAP77358.1| hypothetical protein HH_0761 [Helicobacter hepaticus ATCC 51449]	3e-05	55.2632
campy.fasta.screen.Contig1187.orf00004	ACLG01001187	rev(2384..3232)	YP_179446	hypothetical protein CJE1460 [Campylobacter jejuni RM1221] ref|ZP_01099267.1| hypothetical protein CJJ8425_1349 [Campylobacter jejuni subsp. jejuni 84-25] gb|AAW35902.1| hypothetical protein CJE1460 [Campylobacter jejuni RM1221] gb|EAQ94843.1| hypothetical protein CJJ8425_1349 [Campylobacter jejuni subsp. jejuni 84-25]	4e-30	29.5533
campy.fasta.screen.Contig1187.orf00008	ACLG01001187	rev(3235..8508)	ZP_01099357	hypothetical protein CJJ8425_1350 [Campylobacter jejuni subsp. jejuni 84-25] gb|EAQ94933.1| hypothetical protein CJJ8425_1350 [Campylobacter jejuni subsp. jejuni 84-25]	6e-43	24.6879
campy.fasta.screen.Contig214.orf00005	ACLG01000214	rev(1235..1417)	XP_001301410	hypothetical protein TVAG_481620 [Trichomonas vaginalis G3] gb|EAX88480.1| hypothetical protein TVAG_481620 [Trichomonas vaginalis G3]	8.7	39.0244
campy.fasta.screen.Contig419.orf00001	ACLG01000419	(59..217)	YP_001688012	hypothetical protein pK2044_00930 [Klebsiella pneumoniae NTUH-K2044]	0.0002	44.6809
campy.fasta.screen.Contig419.orf00002	ACLG01000419	rev(294..1226)	ZP_01858414	transcriptional activator [Bacillus sp. SG-1] gb|EDL66246.1| transcriptional activator [Bacillus sp. SG-1]	7e-31	29.085
campy.fasta.screen.Contig419.orf00004	ACLG01000419	(1705..1908)	NoHit	NoHit	NoHit	NoHit
campy.fasta.screen.Contig419.orf00006	ACLG01000419	rev(1889..2116)	NoHit	NoHit	NoHit	NoHit
campy.fasta.screen.Contig419.orf00007	ACLG01000419	(2145..2387)	NoHit	NoHit	NoHit	NoHit
campy.fasta.screen.Contig438.orf00001	ACLG01000438	rev(73..327)	ZP_02001316	3-demethylubiquinone-9 3-methyltransferase [Beggiatoa sp. PS] gb|EDN68683.1| 3-demethylubiquinone-9 3-methyltransferase [Beggiatoa sp. PS]	9e-05	37.3333
campy.fasta.screen.Contig438.orf00002	ACLG01000438	rev(356..490)	NoHit	NoHit	NoHit	NoHit
campy.fasta.screen.Contig438.orf00006	ACLG01000438	(1293..1418)	NoHit	NoHit	NoHit	NoHit
campy.fasta.screen.Contig438.orf00007	ACLG01000438	rev(1423..1572)	NoHit	NoHit	NoHit	NoHit
campy.fasta.screen.Contig438.orf00008	ACLG01000438	(1627..1779)	NoHit	NoHit	NoHit	NoHit
campy.fasta.screen.Contig683.orf00001	ACLG01000683	rev(135..776)	YP_001407842	copper-translocating P-type ATPase [Campylobacter curvus 525.92] gb|EAU00793.1| copper-translocating P-type ATPase [Campylobacter curvus 525.92]	4e-56	56.383
campy.fasta.screen.Contig683.orf00002	ACLG01000683	rev(751..1146)	YP_001407842	copper-translocating P-type ATPase [Campylobacter curvus 525.92] gb|EAU00793.1| copper-translocating P-type ATPase [Campylobacter curvus 525.92]	1e-22	46.1538
campy.fasta.screen.Contig683.orf00003	ACLG01000683	(1145..1498)	YP_001407842	copper-translocating P-type ATPase [Campylobacter curvus 525.92] gb|EAU00793.1| copper-translocating P-type ATPase [Campylobacter curvus 525.92]	1e-13	51.5789
campy.fasta.screen.Contig683.orf00004	ACLG01000683	rev(1584..1751)	ZP_01897830	hypothetical protein PE36_09181 [Moritella sp. PE36] gb|EDM67643.1| hypothetical protein PE36_09181 [Moritella sp. PE36]	8.8	34.2105
campy.fasta.screen.Contig683.orf00005	ACLG01000683	rev(1779..1928)	NoHit	NoHit	NoHit	NoHit
campy.fasta.screen.Contig733.orf00001	ACLG01000733	(783..1418)	ZP_00371897	type IV secretion system protein VirB4 [Campylobacter upsaliensis RM3195] gb|EAL52563.1| type IV secretion system protein VirB4 [Campylobacter upsaliensis RM3195]	2e-28	38.9831
campy.fasta.screen.Contig733.orf00003	ACLG01000733	(1583..1699)	NoHit	NoHit	NoHit	NoHit
campy.fasta.screen.Contig733.orf00004	ACLG01000733	rev(1859..1969)	NoHit	NoHit	NoHit	NoHit
campy.fasta.screen.Contig775.orf00007	ACLG01000775	rev(2404..2559)	NoHit	NoHit	NoHit	NoHit
campy.fasta.screen.Contig791.orf00007	ACLG01000791	(2275..2400)	NoHit	NoHit	NoHit	NoHit
campy.fasta.screen.Contig797.orf00002	ACLG01000797	rev(439..564)	NoHit	NoHit	NoHit	NoHit
campy.fasta.screen.Contig797.orf00003	ACLG01000797	(620..751)	ABB00295	mercuric reductase [Alicyclobacillus vulcanalis]	3	45.2381
campy.fasta.screen.Contig797.orf00005	ACLG01000797	rev(805..1449)	YP_001408595	probable pyridine nucleotide-disulfide oxidoreductase YkgC [Campylobacter curvus 525.92] gb|EAU01277.1| probable pyridine nucleotide-disulfide oxidoreductase YkgC [Campylobacter curvus 525.92]	6e-60	56.5611
campy.fasta.screen.Contig806.orf00003	ACLG01000806	rev(1629..1847)	NP_001101458	hypothetical protein LOC313653 [Rattus norvegicus] gb|EDL80882.1| similar to hypothetical protein FLJ32784 (predicted) [Rattus norvegicus]	1.8	33.3333
campy.fasta.screen.Contig810.orf00004	ACLG01000810	(1730..1876)	YP_001407659	ribosomal protein S2 [Campylobacter curvus 525.92] gb|EAU00943.2| ribosomal protein S2 [Campylobacter curvus 525.92]	2.4	48.3871
campy.fasta.screen.Contig827.orf00010	ACLG01000827	rev(2279..2389)	XP_381451	hypothetical protein FG01275.1 [Gibberella zeae PH-1]	6.9	50
campy.fasta.screen.Contig828.orf00003	ACLG01000828	(766..882)	NoHit	NoHit	NoHit	NoHit
campy.fasta.screen.Contig828.orf00007	ACLG01000828	rev(1822..1974)	NoHit	NoHit	NoHit	NoHit
campy.fasta.screen.Contig842.orf00006	ACLG01000842	(2281..2478)	XP_001441764	hypothetical protein GSPATT00010566001 [Paramecium tetraurelia strain d4-2] emb|CAK74367.1| unnamed protein product [Paramecium tetraurelia]	4	23.4375
campy.fasta.screen.Contig842.orf00007	ACLG01000842	rev(2470..2583)	NoHit	NoHit	NoHit	NoHit
campy.fasta.screen.Contig846.orf00001	ACLG01000846	rev(200..316)	NoHit	NoHit	NoHit	NoHit
campy.fasta.screen.Contig846.orf00002	ACLG01000846	rev(343..477)	YP_063413	cpp18 [Campylobacter coli] ref|YP_063462.1| cpp18 [Campylobacter jejuni subsp. jejuni 81-176] ref|ZP_00371109.1| conserved hypothetical protein [Campylobacter coli RM2228] ref|YP_247532.1| hypothetical protein pTet_04 [Campylobacter jejuni subsp. jejuni 81-176] ref|ZP_01072317.1| hypothetical protein CJJHB9313_pTet0004 [Campylobacter jejuni subsp. jejuni HB93-13] ref|YP_001004017.1| cpp18 [Campyl…	1e-07	96.4286
campy.fasta.screen.Contig846.orf00004	ACLG01000846	(671..979)	YP_063463	cpp19 [Campylobacter jejuni subsp. jejuni 81-176] ref|YP_247533.1| hypothetical protein pTet_05 [Campylobacter jejuni subsp. jejuni 81-176] ref|YP_001004018.1| cpp19 [Campylobacter jejuni subsp. jejuni 81-176] gb|AAR29552.1| cpp19 [Campylobacter jejuni] gb|AAX31286.1| pTet05 [Campylobacter jejuni] gb|EAQ71786.1| cpp19 [Campylobacter jejuni subsp. jejuni 81-176]	3e-34	81.3187
campy.fasta.screen.Contig846.orf00005	ACLG01000846	(982..1533)	YP_063464	cpp20 [Campylobacter jejuni subsp. jejuni 81-176] ref|YP_247534.1| hypothetical protein pTet_06 [Campylobacter jejuni subsp. jejuni 81-176] ref|YP_001004019.1| cpp20 [Campylobacter jejuni subsp. jejuni 81-176] gb|AAR29553.1| cpp20 [Campylobacter jejuni] gb|AAX31287.1| pTet06 [Campylobacter jejuni] gb|EAQ71803.1| cpp20 [Campylobacter jejuni subsp. jejuni 81-176]	4e-88	98.2036
campy.fasta.screen.Contig846.orf00006	ACLG01000846	(1725..1844)	ZP_00369813	conserved hypothetical protein [Campylobacter lari RM2100] gb|EAL54194.1| conserved hypothetical protein [Campylobacter lari RM2100]	2e-11	83.7838
campy.fasta.screen.Contig846.orf00008	ACLG01000846	(1933..2655)	YP_063466	cpp22 [Campylobacter jejuni subsp. jejuni 81-176] ref|YP_247536.1| hypothetical protein pTet_08 [Campylobacter jejuni subsp. jejuni 81-176] ref|YP_001004021.1| cpp22 [Campylobacter jejuni subsp. jejuni 81-176] gb|AAR29555.1| cpp22 [Campylobacter jejuni] gb|AAX31289.1| pTet08 [Campylobacter jejuni] gb|EAQ71815.1| cpp22 [Campylobacter jejuni subsp. jejuni 81-176]	1e-109	78.6008
campy.fasta.screen.Contig846.orf00010	ACLG01000846	(2806..2952)	ZP_00371123	DNA primase, putative [Campylobacter coli RM2228] gb|EAL55759.1| DNA primase, putative [Campylobacter coli RM2228]	5e-14	85.4167
campy.fasta.screen.Contig846.orf00011	ACLG01000846	(2965..3120)	YP_063466	cpp22 [Campylobacter jejuni subsp. jejuni 81-176] ref|YP_247536.1| hypothetical protein pTet_08 [Campylobacter jejuni subsp. jejuni 81-176] ref|YP_001004021.1| cpp22 [Campylobacter jejuni subsp. jejuni 81-176] gb|AAR29555.1| cpp22 [Campylobacter jejuni] gb|AAX31289.1| pTet08 [Campylobacter jejuni] gb|EAQ71815.1| cpp22 [Campylobacter jejuni subsp. jejuni 81-176]	1e-13	75.5102
campy.fasta.screen.Contig851.orf00002	ACLG01000851	(795..926)	YP_001910368	PARA protein [Helicobacter pylori Shi470] gb|ACD48338.1| PARA protein [Helicobacter pylori Shi470]	0.009	45.2381
campy.fasta.screen.Contig851.orf00003	ACLG01000851	(943..1206)	YP_001456649	hypothetical protein CCC13826_0609 [Campylobacter concisus 13826] gb|EAT97555.1| hypothetical protein CCC13826_0609 [Campylobacter concisus 13826]	0.004	32.5
campy.fasta.screen.Contig851.orf00004	ACLG01000851	(1244..1855)	ZP_02949164	sensory transduction histidine kinase [Clostridium butyricum 5521] gb|EDT75845.1| sensory transduction histidine kinase [Clostridium butyricum 5521]	0.028	26.3804
campy.fasta.screen.Contig851.orf00005	ACLG01000851	rev(2073..2459)	YP_001456666	HipA domain protein [Campylobacter concisus 13826] gb|EAT97547.1| HipA domain protein [Campylobacter concisus 13826]	3e-33	70.8333
campy.fasta.screen.Contig851.orf00006	ACLG01000851	rev(2556..2684)	NoHit	NoHit	NoHit	NoHit
campy.fasta.screen.Contig872.orf00001	ACLG01000872	(94..381)	ACA64449	transposase OrfB [Campylobacter fetus subsp. venerealis]	3e-50	100
campy.fasta.screen.Contig872.orf00002	ACLG01000872	(411..728)	YP_063476	cpp32 [Campylobacter jejuni subsp. jejuni 81-176] gb|AAR29565.1| cpp32 [Campylobacter jejuni]	2e-44	89.7959
campy.fasta.screen.Contig872.orf00003	ACLG01000872	(725..1357)	YP_063477	cpp33 [Campylobacter jejuni subsp. jejuni 81-176] ref|YP_247546.1| hypothetical protein pTet_18 [Campylobacter jejuni subsp. jejuni 81-176] ref|YP_001004034.1| cpp33 [Campylobacter jejuni subsp. jejuni 81-176] gb|AAR29566.1| cpp33 [Campylobacter jejuni] gb|AAX31299.1| pTet18 [Campylobacter jejuni] gb|EAQ71827.1| cpp33 [Campylobacter jejuni subsp. jejuni 81-176]	1e-114	95.0226
campy.fasta.screen.Contig872.orf00004	ACLG01000872	(1391..1813)	YP_063428	ssb1 [Campylobacter coli] ref|ZP_00370955.1| single-strand binding protein, putative [Campylobacter coli RM2228] ref|ZP_01072310.1| single-strand binding protein family [Campylobacter jejuni subsp. jejuni HB93-13] gb|AAR29517.1| ssb1 [Campylobacter coli] gb|EAL55921.1| single-strand binding protein, putative [Campylobacter coli RM2228] gb|EAQ59627.1| single-strand binding protein family [Campylob…	6e-75	96.4286
campy.fasta.screen.Contig875.orf00001	ACLG01000875	rev(30..170)	ACA64448	transposase orfA [Campylobacter fetus subsp. venerealis]	1e-18	97.7273
campy.fasta.screen.Contig875.orf00002	ACLG01000875	(274..489)	ACA64432	fused VirB3/VirB4 [Campylobacter fetus subsp. venerealis]	2e-32	100
campy.fasta.screen.Contig875.orf00003	ACLG01000875	(499..1068)	ACA64433	VirB5 [Campylobacter fetus subsp. venerealis]	3e-89	84.6561
campy.fasta.screen.Contig875.orf00005	ACLG01000875	(1302..2069)	ACA64434	VirB6 [Campylobacter fetus subsp. venerealis]	1e-132	94.1176
campy.fasta.screen.Contig899.orf00010	ACLG01000899	rev(3099..3215)	NoHit	NoHit	NoHit	NoHit
campy.fasta.screen.Contig899.orf00012	ACLG01000899	rev(3298..3681)	XP_001886102	predicted protein [Laccaria bicolor S238N-H82] gb|EDR03306.1| predicted protein [Laccaria bicolor S238N-H82]	0.8	51.5152
campy.fasta.screen.Contig904.orf00002	ACLG01000904	(1479..1592)	NoHit	NoHit	NoHit	NoHit
campy.fasta.screen.Contig904.orf00003	ACLG01000904	(1691..1816)	NoHit	NoHit	NoHit	NoHit
campy.fasta.screen.Contig904.orf00004	ACLG01000904	rev(1824..1961)	YP_001490609	phage repressor protein, putative [Arcobacter butzleri RM4018] gb|ABV67939.1| phage repressor protein, putative [Arcobacter butzleri RM4018]	0.072	40.4762
campy.fasta.screen.Contig907.orf00006	ACLG01000907	(2069..2176)	NoHit	NoHit	NoHit	NoHit
campy.fasta.screen.Contig909.orf00004	ACLG01000909	(1457..1636)	YP_627641	carbamoyl phosphate synthase large subunit [Helicobacter pylori HPAG1] gb|ABF84967.1| carbamoyl-phosphate synthase [Helicobacter pylori HPAG1]	0.071	40
campy.fasta.screen.Contig909.orf00005	ACLG01000909	(1804..1932)	NoHit	NoHit	NoHit	NoHit
campy.fasta.screen.Contig914.orf00001	ACLG01000914	rev(851..985)	YP_001696973	Stage V sporulation protein AD [Lysinibacillus sphaericus C3-41] gb|ACA38843.1| Stage V sporulation protein AD [Lysinibacillus sphaericus C3-41]	1e-07	84.8485
campy.fasta.screen.Contig914.orf00003	ACLG01000914	(1055..1324)	YP_146708	stage V sporulation protein AE [Geobacillus kaustophilus HTA426] dbj|BAD75140.1| stage V sporulation protein AE [Geobacillus kaustophilus HTA426]	2e-37	83.908
campy.fasta.screen.Contig914.orf00004	ACLG01000914	rev(2271..2468)	YP_001696942	alpha-amylase [Lysinibacillus sphaericus C3-41] gb|ACA38812.1| alpha-amylase [Lysinibacillus sphaericus C3-41]	2e-08	40.3226
campy.fasta.screen.Contig917.orf00001	ACLG01000917	(286..1302)	YP_001482814	hypothetical protein C8J_1238 [Campylobacter jejuni subsp. jejuni 81116] gb|ABV52837.1| hypothetical protein C8J_1238 [Campylobacter jejuni subsp. jejuni 81116]	1e-102	54.6269
campy.fasta.screen.Contig930.orf00006	ACLG01000930	rev(2933..3175)	NoHit	NoHit	NoHit	NoHit
campy.fasta.screen.Contig953.orf00009	ACLG01000953	rev(2872..3000)	ACA64449	transposase OrfB [Campylobacter fetus subsp. venerealis]	2e-08	83.3333
campy.fasta.screen.Contig953.orf00010	ACLG01000953	(2981..3124)	NoHit	NoHit	NoHit	NoHit
campy.fasta.screen.Contig955.orf00005	ACLG01000955	(3239..3460)	Q705F4	Replication protein E1 (ATP-dependent helicase E1) emb|CAF05687.1| E1 protein [Bovine papillomavirus - 6]	6.9	32.7586
campy.fasta.screen.Contig958.orf00001	ACLG01000958	(26..532)	YP_001405788	cmgb3/4 [Campylobacter hominis ATCC BAA-381] gb|ABS51869.1| cmgb3/4 [Campylobacter hominis ATCC BAA-381]	1e-33	50.625
campy.fasta.screen.Contig958.orf00002	ACLG01000958	(534..1277)	ACA64433	VirB5 [Campylobacter fetus subsp. venerealis]	7e-15	23.506
campy.fasta.screen.Contig958.orf00003	ACLG01000958	(1279..2055)	ZP_00371900	TrbL/VirB6 plasmid conjugal transfer protein [Campylobacter upsaliensis RM3195] gb|EAL52566.1| TrbL/VirB6 plasmid conjugal transfer protein [Campylobacter upsaliensis RM3195]	3e-08	25.4237
campy.fasta.screen.Contig958.orf00004	ACLG01000958	(2036..2233)	XP_001883804	predicted protein [Laccaria bicolor S238N-H82] gb|EDR05700.1| predicted protein [Laccaria bicolor S238N-H82]	1.4	36.5854
campy.fasta.screen.Contig960.orf00003	ACLG01000960	(1429..1671)	ACA64448	transposase orfA [Campylobacter fetus subsp. venerealis]	1e-37	97.5
campy.fasta.screen.Contig960.orf00005	ACLG01000960	(2339..2506)	NoHit	NoHit	NoHit	NoHit
campy.fasta.screen.Contig963.orf00011	ACLG01000963	rev(3977..4141)	NoHit	NoHit	NoHit	NoHit
campy.fasta.screen.Contig965.orf00003	ACLG01000965	(1513..1617)	NoHit	NoHit	NoHit	NoHit
campy.fasta.screen.Contig965.orf00007	ACLG01000965	(3886..4008)	NoHit	NoHit	NoHit	NoHit
campy.fasta.screen.Contig965.orf00008	ACLG01000965	(4118..4243)	NoHit	NoHit	NoHit	NoHit
campy.fasta.screen.Contig965.orf00009	ACLG01000965	(4255..4434)	YP_372034	hypothetical protein Bcep18194_B1276 [Burkholderia sp. 383] gb|ABB11390.1| hypothetical protein Bcep18194_B1276 [Burkholderia sp. 383]	3.9	41.6667
campy.fasta.screen.Contig974.orf00003	ACLG01000974	rev(1173..1280)	NoHit	NoHit	NoHit	NoHit
campy.fasta.screen.Contig974.orf00006	ACLG01000974	rev(2848..2982)	NoHit	NoHit	NoHit	NoHit
campy.fasta.screen.Contig975.orf00001	ACLG01000975	rev(83..313)	NoHit	NoHit	NoHit	NoHit
campy.fasta.screen.Contig977.orf00005	ACLG01000977	rev(2365..2481)	NoHit	NoHit	NoHit	NoHit
campy.fasta.screen.Contig983.orf00001	ACLG01000983	(573..860)	ACA64449	transposase OrfB [Campylobacter fetus subsp. venerealis]	3e-50	100
campy.fasta.screen.Contig991.orf00001	ACLG01000991	(234..488)	ACA64455	hypothetical protein [Campylobacter fetus subsp. venerealis]	6e-22	100
campy.fasta.screen.Contig991.orf00002	ACLG01000991	(485..700)	ACA64456	helicase domain protein [Campylobacter fetus subsp. venerealis]	2e-33	100
campy.fasta.screen.Contig991.orf00003	ACLG01000991	(903..1046)	ACA64457	putative transcriptional regulator [Campylobacter fetus subsp. venerealis]	1e-16	100
campy.fasta.screen.Contig991.orf00004	ACLG01000991	(1178..1513)	ACA64457	putative transcriptional regulator [Campylobacter fetus subsp. venerealis]	5e-59	98.1982
campy.fasta.screen.Contig991.orf00005	ACLG01000991	(1581..1898)	ACA64458	hypothetical protein [Campylobacter fetus subsp. venerealis]	2e-55	100
campy.fasta.screen.Contig991.orf00006	ACLG01000991	(1923..2333)	ACA64459	ParA [Campylobacter fetus subsp. venerealis]	7e-61	97.619
campy.fasta.screen.Contig993.orf00001	ACLG01000993	(14..157)	CAL15010	transposase A [Campylobacter fetus subsp. venerealis] emb|CAL15014.1| transposase A [Campylobacter fetus subsp. venerealis] emb|CAJ98526.1| transposase A [Campylobacter fetus subsp. venerealis]	1e-07	96.6667
campy.fasta.screen.Contig993.orf00002	ACLG01000993	(144..1436)	CAL15011	transposase B [Campylobacter fetus subsp. venerealis] emb|CAL15015.1| transposase B [Campylobacter fetus subsp. venerealis] emb|CAJ98527.1| tnpB; transposase B [Campylobacter fetus subsp. venerealis]	0	94.4186
campy.fasta.screen.Contig999.orf00003	ACLG01000999	(2181..2414)	XP_001561687	hypothetical protein LbrM03_V2.0970 [Leishmania braziliensis MHOM/BR/75/M2904] emb|CAM36833.1| hypothetical protein [Leishmania braziliensis]	8.9	44.186
campy.fasta.screen.Contig993.orf00003	ACLG01000993	rev(1509..1697)	YP_892772	anaerobic C4-dicarboxylate transporter [Campylobacter fetus subsp. fetus 82-40] gb|ABK82413.1| anaerobic C4-dicarboxylate transporter DcuA [Campylobacter fetus subsp. fetus 82-40]	4e-21	92.9825
campy.fasta.screen.Contig993.orf00004	ACLG01000993	(1705..2493)	YP_892772	anaerobic C4-dicarboxylate transporter [Campylobacter fetus subsp. fetus 82-40] gb|ABK82413.1| anaerobic C4-dicarboxylate transporter DcuA [Campylobacter fetus subsp. fetus 82-40]	1e-130	93.5115
campy.fasta.screen.Contig993.orf00006	ACLG01000993	rev(2795..2968)	YP_892773	methyl-accepting chemotaxis protein [Campylobacter fetus subsp. fetus 82-40] gb|ABK81801.1| methyl-accepting chemotaxis protein [Campylobacter fetus subsp. fetus 82-40]	0.0002	64.2857
