# Supplementary material for: Genomic analysis of Campylobacter fetus subspecies: identification of candidate virulence determinants and diagnostic assay targets
Source: BMC Microbiol. 2009 May 8;9:86. doi: 10.1186/1471-2180-9-86 (PMC2685401; doi:10.1186/1471-2180-9-86)
Supplement: Additional File 2 — List of C. fetus virulence gene contigs targeted in PCR assays. The data provided represent the Blast analysis of C. fetus subsp. venerealis specific ORF against protein dataset. Table lists contig ORF, ORF contig position, protein accession, protein description, expected value of orf alignment to the protein sequence and percentage identities in the alignment. [file 1471-2180-9-86-S2.xls]

## Sheet: S2-PCR
ORF	GenBank accession	ContigPosition	Protein	description	evalue	pid
campy.fasta.screen.Contig1006.orf00004	ACLG01001006	(2369..2764)	YP_892844	membrane protein [Campylobacter fetus subsp. fetus 82-40] sp|A0RRL1|Y1725_CAMFF UPF0059 membrane protein CFF8240_1725 gb|ABK83235.1| membrane protein [Campylobacter fetus subsp. fetus 82-40]	3e-63	100
campy.fasta.screen.Contig1013.orf00003	ACLG01001013	rev(516..1823)	YP_892642	flagellar biosynthesis regulator FlhF [Campylobacter fetus subsp. fetus 82-40] gb|ABK82686.1| flagellar biosynthesis protein [Campylobacter fetus subsp. fetus 82-40]	0	100
campy.fasta.screen.Contig1023.orf00001	ACLG01001023	(38..853)	YP_001405783	P-type conjugative transfer protein VirB9 [Campylobacter hominis ATCC BAA-381] gb|ABS51941.1| P-type conjugative transfer protein VirB9 [Campylobacter hominis ATCC BAA-381]	2e-79	54.7445
campy.fasta.screen.Contig1023.orf00002	ACLG01001023	(840..2075)	YP_001405782	cmgb10 [Campylobacter hominis ATCC BAA-381] gb|ABS51228.1| cmgb10 [Campylobacter hominis ATCC BAA-381]	4e-64	38.3886
campy.fasta.screen.Contig1023.orf00003	ACLG01001023	(2072..3070)	ACA64441	VirB11 [Campylobacter fetus subsp. venerealis]	1e-107	58.642
campy.fasta.screen.Contig1034.orf00010	ACLG01001034	rev(3516..4052)	YP_891650	putative putative two-component sensor [Campylobacter fetus subsp. fetus 82-40] gb|ABK81714.1| putative putative two-component sensor [Campylobacter fetus subsp. fetus 82-40]	2e-84	92.1348
campy.fasta.screen.Contig1034.orf00012	ACLG01001034	rev(4039..4239)	YP_891651	response regulator ompr [Campylobacter fetus subsp. fetus 82-40] gb|AAO64235.1| putative two-component regulator Cf0034 [Campylobacter fetus] gb|ABK82888.1| response regulator ompr [Campylobacter fetus subsp. fetus 82-40]	4e-27	98.3333
campy.fasta.screen.Contig1037.orf00001	ACLG01001037	(118..993)	YP_891920	haemolysin secretion/activation protein ShlB/FhaC/HecB [Campylobacter fetus subsp. fetus 82-40] gb|ABK82461.1| haemolysin secretion/activation protein ShlB/FhaC/HecB [Campylobacter fetus subsp. fetus 82-40]	1e-164	98.9691
campy.fasta.screen.Contig1040.orf00001	ACLG01001040	rev(186..842)	YP_891447	histidine kinase [Campylobacter fetus subsp. fetus 82-40] gb|ABK81743.1| histidine kinase [Campylobacter fetus subsp. fetus 82-40]	5e-72	78.9189
campy.fasta.screen.Contig1047.orf00002	ACLG01001047	(379..1509)	YP_892016	sensor histidine kinase [Campylobacter fetus subsp. fetus 82-40] gb|ABK82841.1| sensor histidine kinase [Campylobacter fetus subsp. fetus 82-40]	0	96.5241
campy.fasta.screen.Contig1083.orf00002	ACLG01001083	(322..882)	YP_891727	sensory trasnduction histidine kinase [Campylobacter fetus subsp. fetus 82-40] gb|ABK81914.1| sensory trasnduction histidine kinase [Campylobacter fetus subsp. fetus 82-40]	3e-99	99.4624
campy.fasta.screen.Contig1095.orf00004	ACLG01001095	rev(1376..1741)	YP_891326	iron ABC transporter, permease protein [Campylobacter fetus subsp. fetus 82-40] gb|ABK81910.1| iron ABC transporter, permease protein [Campylobacter fetus subsp. fetus 82-40]	2e-60	100
campy.fasta.screen.Contig1120.orf00004	ACLG01001120	rev(1827..2381)	ACA64432	fused VirB3/VirB4 [Campylobacter fetus subsp. venerealis]	2e-85	91.0615
campy.fasta.screen.Contig1143.orf00003	ACLG01001143	(2025..3161)	YP_891345	hypothetical protein CFF8240_0135 [Campylobacter fetus subsp. fetus 82-40] gb|ABK81757.1| conserved hypothetical protein [Campylobacter fetus subsp. fetus 82-40]	0	100
campy.fasta.screen.Contig1154.orf00003	ACLG01001154	rev(1943..3277)	YP_891313	mannose-1-phosphate guanylyltransferase/mannose-6-phosphate isomerase [Campylobacter fetus subsp. fetus 82-40] gb|ABK83083.1| mannose-1-phosphate guanylyltransferase/mannose-6-phosphate isomerase [Campylobacter fetus subsp. fetus 82-40]	0	97.2973
campy.fasta.screen.Contig1155.orf00004	ACLG01001155	rev(3297..4856)	YP_892764	flagellin [Campylobacter fetus subsp. fetus 82-40] gb|ABK83217.1| flagellin B [Campylobacter fetus subsp. fetus 82-40]	0	90.0192
campy.fasta.screen.Contig1165.orf00002	ACLG01001165	(743..1684)	ACA64439	VirB9 [Campylobacter fetus subsp. venerealis]	1e-155	95.8042
campy.fasta.screen.Contig1165.orf00004	ACLG01001165	(2840..3490)	ACA64441	VirB11 [Campylobacter fetus subsp. venerealis]	1e-111	93.8967
campy.fasta.screen.Contig1165.orf00008	ACLG01001165	(3837..5348)	ACA64442	VirD4 [Campylobacter fetus subsp. venerealis]	0	97.8044
campy.fasta.screen.Contig1172.orf00010	ACLG01001172	rev(5136..5933)	YP_891469	flagellar assembly protein H [Campylobacter fetus subsp. fetus 82-40] gb|ABK82698.1| flagellar assembly protein [Campylobacter fetus subsp. fetus 82-40]	1e-132	94.3396
campy.fasta.screen.Contig733.orf00001	ACLG01000733	(783..1418)	ZP_00371897	type IV secretion system protein VirB4 [Campylobacter upsaliensis RM3195] gb|EAL52563.1| type IV secretion system protein VirB4 [Campylobacter upsaliensis RM3195]	2e-28	38.9831
campy.fasta.screen.Contig875.orf00005	ACLG01000875	(1302..2069)	ACA64434	VirB6 [Campylobacter fetus subsp. venerealis]	1e-132	94.1176
campy.fasta.screen.Contig878.orf00002	ACLG01000878	(1087..1713)	YP_891989	flagellar basal body L-ring protein [Campylobacter fetus subsp. fetus 82-40] gb|ABK81968.1| flagellar L-ring protein FlgH [Campylobacter fetus subsp. fetus 82-40]	4e-87	81.25
campy.fasta.screen.Contig927.orf00001	ACLG01000927	rev(840..1367)	YP_892122	cytolethal distending toxin A [Campylobacter fetus subsp. fetus 82-40] gb|ABK82550.1| cytolethal distending toxin A [Campylobacter fetus subsp. fetus 82-40]	1e-100	98.8439
campy.fasta.screen.Contig927.orf00002	ACLG01000927	rev(1838..2281)	YP_892123	cytolethal distending toxin A/C family [Campylobacter fetus subsp. fetus 82-40] gb|ABK82032.1| cytolethal distending toxin A/C family [Campylobacter fetus subsp. fetus 82-40]	3e-77	100
campy.fasta.screen.Contig927.orf00003	ACLG01000927	rev(2309..2725)	YP_892124	cytolethal distending toxin [Campylobacter fetus subsp. fetus 82-40] gb|ABK82936.1| cytolethal distending toxin [Campylobacter fetus subsp. fetus 82-40]	7e-64	91.3043
campy.fasta.screen.Contig988.orf00001	ACLG01000988	(77..295)	YP_892653	Omp18 [Campylobacter fetus subsp. fetus 82-40] gb|ABK83275.1| Omp18 [Campylobacter fetus subsp. fetus 82-40]	3e-35	100
campy.fasta.screen.Contig992.orf00007	ACLG01000992	rev(3393..3611)	YP_892377	fibronectin type III domain protein [Campylobacter fetus subsp. fetus 82-40] gb|ABK81982.1| fibronectin type III domain protein [Campylobacter fetus subsp. fetus 82-40]	1e-32	97.2222
campy.fasta.screen.Contig995.orf00005	ACLG01000995	rev(2271..2648)	YP_891632	putative two-component regulator [Campylobacter fetus subsp. fetus 82-40] gb|ABK83078.1| putative two-component regulator [Campylobacter fetus subsp. fetus 82-40]	7e-56	98.1651
campy.fasta.screen.Contig995.orf00006	ACLG01000995	rev(2645..2785)	YP_891631	His Kinase A (phosphoacceptor) domain protein [Campylobacter fetus subsp. fetus 82-40] gb|ABK82045.1| His Kinase A (phosphoacceptor) domain protein [Campylobacter fetus subsp. fetus 82-40]	9e-18	100
